# Supplementary material for: Pre-COVID era pediatric disease incidence in Kazakhstan: regional panel data analysis of multiple disease groups (2010–2019)
Source: Front Public Health. 2025 Jun 9;13:1615521. doi: 10.3389/fpubh.2025.1615521 (PMC12183960; doi:10.3389/fpubh.2025.1615521)
Supplement: Supplementary file 1 [file Table_1.xlsx]

## Sheet: Лист1
ID	Region	Period	GDP per capita, thousand tenge	Population density, people per km²	Living wage, thousand tenge	Unemployed population, thousand people	Average monthly nominal salary, thousand tenge	Gini coefficient	Population with income below living wage, %	Housing provision, m² per resident	Marriage rate, per 1,000 population	Divorce rate, per 1,000 population	Average monthly nominal salary in healthcare, thousand tenge	Number of physicians (excluding dentists) per 10,000 population	Pediatricians per 10,000 population	Obstetrician-gynecologists per 10,000 population	Nursing staff per 10,000 population	Nursing staff (midwifery) per 10,000 population	Number of hospital beds for children per 10,000 population	Average length of hospital stay for children 0–14 years (days)	All diseases (A00-Z99)	Neoplasms (C00-D49)	Diseases of the blood and blood-forming organs (D50-D89)	Iron-deficiency anemia (D50)	Endocrine, nutritional, and metabolic diseases (E00-E90)	Diabetes mellitus (E10-E14)	Nervous system diseases (G00-G99)	Circulatory system diseases (I00-I99)	Respiratory system diseases (J00-J99)	Asthma (J45)	Digestive system diseases (K00-K95)	Musculoskeletal and connective tissue diseases (M00-M99)	Genitourinary system diseases (N00-N99)
1	Aqmola	2010	798.1	5	12016	25.4	54557	0.253	4.4	19.5	8.03	2.78	50.15	29.5	3	2.2	73.7	5.1	14.9	10.5	86093.2	106.3	2444.7	2192	391.5	11.3	3774.9	462.8	53421.5	90.7	4851.8	1140.1	1108.2
2	Aqmola	2011	1099	5	14831	24.3	64495	0.269	4.2	19.5	8.57	3.18	62.34	30.1	3	2.4	74.1	4.9	14	11.1	97747.3	151.6	2623.2	2308.2	627.6	7.5	2834.7	218.3	65474.7	185.3	3794.8	930.1	1348.1
3	Aqmola	2012	1092.8	5	15526	23.4	74685	0.263	3.9	20.2	8.85	3.4	62.34	30.1	2.9	2.4	75.1	5.2	13.5	11.1	96612.3	136.4	2669.1	2300	450.6	13	2300	248.1	67280.9	282.4	4068.5	794.4	1376
4	Aqmola	2013	1301.7	5	16751	22.9	79127	0.254	3.9	20.9	8.37	3.48	73.839	30.6	3	2.5	74.5	5	13.1	10.4	95243.5	131.5	2570.9	2317.7	445.5	6.7	2280	265.4	66485.7	160.1	4049.3	810.1	1113
5	Aqmola	2014	1427.9	5	17948	22	85412	0.263	2.9	21.6	8.04	3.65	147.661	30.2	2.9	2.2	75	4.9	12.3	10.1	89929.8	126.6	2483.5	2260.3	410.9	11.4	2052.2	285.5	63585.5	149.4	3481.7	785.2	1114.6
6	Aqmola	2015	1513.9	5	18246	21.8	89176	0.257	2.9	21.6	7.38	3.49	80.71	29.6	2.5	2	73.8	4.8	11.7	10	83094.1	131.2	2237.1	2096.5	370	15.3	2205.9	276.5	57668.2	157.1	3411.2	795.3	1131.2
7	Aqmola	2016	1818.2	5	20166	21.6	104816	0.256	3	21.8	6.59	3.23	96.896	29.8	2.4	1.9	74.7	4.9	11.9	9.8	87239.2	145.5	2260.2	2026.2	358	12.2	2384.2	244.5	61358.6	164.7	3692.1	819.6	1138
8	Aqmola	2017	2107.8	5.1	21840	20.6	110766	0.26	2.9	22	7.09	3.57	100.071	29.8	2.1	1.9	77	4.7	12	9.5	90501.2	212	1959.7	1600.2	330.6	17.9	2500.6	225.2	64046.7	176.3	3752.3	820.9	1148
9	Aqmola	2018	2301	5	25562	20.5	121361	0.274	4.2	22.4	6.47	3.41	104.371	28.8	2	1.9	75.8	4.4	11.8	9.5	92082.9	187.9	1837.7	1509.1	297.4	16.5	2503.4	262.2	66017.6	170.3	3920.5	834.3	1045.4
10	Aqmola	2019	2621.2	5.1	27909	20.3	140272	0.268	4.3	22.7	6.47	3.88	124.296	24.9	2	1.8	72.6	4.5	11	9.4	91665.5	147.6	1389.3	1189.6	295.8	15.3	2814.7	143.7	62974	243.2	6311.1	900.5	1123.4
12	Aqtöbe	2010	1523.1	2.5	12405	21.4	69726	0.271	6	18.6	9.4	2.4	53.794	46.1	5	2.9	56.7	4.7	9.6	9.3	80159.5	33.6	7113.3	7064.9	1568.2	5.5	2335	617.7	38104.5	47.3	4314.1	1282.7	1525.9
13	Aqtöbe	2011	1998.2	2.59	14240	20.2	79878	0.278	2.4	18.2	10.7	2.6	67.33	46.1	5.1	2.9	59.6	4.7	9	9.6	79382.7	8.6	7004.8	6964	1564.7	4.3	2339.8	598.5	38212	46.7	4249.1	1264.1	1455.2
14	Aqtöbe	2012	2220.7	2.6	15009	21.4	90241	0.275	2.4	18.7	11.1	2.9	74.727	45.4	4.9	2.8	60	4.6	8.6	9.4	76882.5	7.3	6485.2	6446.7	1414.5	7.8	2388.5	582.9	38019.2	63.5	4266.3	1199.7	1589.7
15	Aqtöbe	2013	2298.1	2.7	15789	21.5	96575	0.259	2	20.1	10.6	2.9	75.859	46.5	4.7	2.7	61.7	4.4	8.2	9	71544.4	8.5	6034.6	6010	1386	15.5	2272.2	560.9	34928.3	56.1	4326.3	1152.4	1376
16	Aqtöbe	2014	2361.4	2.7	17125	20.9	106265	0.261	1.8	20.8	9.8	2.9	83.405	45	4	2.8	61	4.2	7.5	9	68623.9	9.1	5811.7	5785.3	1269.5	13.4	2138.8	540.3	34386.6	56.2	4049.5	1099.4	1156.6
17	Aqtöbe	2015	2135	2.7	18010	21.8	106778	0.269	1.7	21.3	8.6	2.8	85.578	43.6	3.6	2.8	61.3	4.3	7.9	8.5	69032.6	10.6	5390.7	5345.7	1180.4	3.2	2178.1	478.9	36802.1	61.1	4084.5	789.7	1039
18	Aqtöbe	2016	2464.9	2.8	20231	20.7	117466	0.244	1.9	21.7	8.1	2.9	99.191	42.7	3.5	2.7	61.6	3.9	7.7	8.1	67316.7	10.7	4965.2	4923.8	1103.5	8.8	2079.7	444.5	36435.7	58.1	4031.3	767.4	967
19	Aqtöbe	2017	2749.7	2.81	22071	20.6	126640	0.245	1.9	22	7.9	3.1	101.797	44.9	3.2	2.8	63.5	3.7	7.6	7.8	65814.1	48.3	4357.7	4306.9	909	6.8	2077.1	378.9	36950	67.3	4335.3	726.5	889.9
20	Aqtöbe	2018	3136	2.9	25247	21.1	137039	0.248	2.9	21.6	7.6	2.8	102.906	46.7	3.4	2.9	63.1	3.7	7.6	7.6	61396	70.7	3370.7	3297.5	710.7	8.2	2196.2	290.6	34424.2	116.1	3720.1	828	828.8
21	Aqtöbe	2019	3396.8	2.9	28724	20.8	156595	0.255	3	21.9	7.6	3	123.408	46.4	3.3	3.1	62.5	3.5	7.9	7.7	57713.3	113.9	3113.1	3064	631.9	10.3	2114.5	229.8	32595.5	164.9	3301.3	745.8	721.3
23	Almaty	2010	699.038	8.2	13812	50.2	58430	0.263	3.3	19.8	9.1	2.1	53.52	20.8	3.1	1.5	47.6	4	8.7	10.6	108076	47.5	3983.4	3983.4	697.4	5.7	2868.9	429.9	68100.2	72.6	7564.6	640.4	1763
24	Almaty	2011	654	8.4	16716	47.9	67638	0.246	3.2	20	9.5	2.2	65.176	21.1	3.1	1.5	51.3	4.2	9.7	9.8	102248	47.8	3829.7	3829.7	522.2	6.7	2462.2	306.3	69246.3	43.5	6551.1	478.4	1762.6
25	Almaty	2012	751	8.5	17896	51.1	77320	0.254	3.2	20.3	9.8	2.4	76.15	21.3	3.1	1.5	58.0044	4.3	9.3	9.2	93018.4	36.8	4702.7	3735.1	451.1	5.5	2406.6	270.8	61859.3	34.3	6136.6	511.3	1589.7
26	Almaty	2013	886.2	8.7	18855	51.4	81596	0.245	2.9	20.6	9.7	2.6	78.075	21.7	3	1.6	58.3363	4.2	9.6	8.8	96692.4	31.6	4647.4	3994.2	388	7.1	2529.1	229.5	65276.6	35.7	6672.4	525.5	1531.5
27	Almaty	2014	1002.1	8.9	19995	52	89283	0.247	2.8	20.7	8.7	2.6	87.124	23.4	3.1	1.6	58.6681	4.3	8.1	8.6	84772.4	37.3	3457.5	2797.5	445.5	7.5	2719.8	237	56718.5	37.4	5679.9	469.5	1706.7
28	Almaty	2015	1021.3	8.6	20557	49.5	90445	0.255	2.3	20.8	8.4	2.8	90.418	24.1	2.9	1.6	59.1	4.3	7.9	8.3	85126.7	57.1	3620.8	2741.5	388.8	6.1	2876.5	250.4	55558.5	39.4	6007	496.4	1804.9
29	Almaty	2016	1114.2	8.7	22327	49.4	104903	0.257	2.2	21.1	7.9	2.6	100.633	24.5	2.8	1.5	60.7	4.5	7.6	8.1	117992	86	4305.7	3866.6	459	8.1	2412.6	246.9	80655.2	59.8	10692.8	653	1523.4
30	Almaty	2017	1204.2	8.9	24476	49.1	110387	0.275	2.4	21.5	7.5	2.8	100.495	23.3	2.6	1.5	64.2	4.4	7.7	7.7	118998	37.1	4848.4	4079	420.7	7.3	2537.2	216	81278	62.9	10878.1	687.2	1293.5
31	Almaty	2018	1378.2	9	27690	48.7	115101	0.28	3.7	22	6.9	2.8	101.908	23.4	2.2	1.5	64.2	4.2	7.7	7.7	109639	46.4	4830.9	3821.8	327.9	8	2172	211.5	75090.5	72.3	9119.2	750.4	1132.5
32	Almaty	2019	1585.5	9.1	29536	47.8	136212	0.281	2.9	22.3	6.9	3.3	125.32	24.5	2	1.7	66.7	4.1	7.8	7.7	107528	43.4	4873.3	3746.2	323.5	10.9	2141.8	208.5	73131.6	71.2	8992.4	740	1116.8
34	Atyrau	2010	5401	4.3	13970	14.6	148310	0.215	5.9	18.3	11.2	2.3	55.258	30.5	3.2	2.2	59.1	6	11.8	8.6	48916.8	71	3657	2638.7	813.9	3.4	689.4	129.2	25281.5	27.1	3359.3	339.6	826.1
35	Atyrau	2011	7054	4.57841	17995	14.2	165975	0.234	5.2	16.2	12	2.7	69.374	29.6	2.9	2.4	61.2	6.1	11.3	8.6	45430.6	76.5	3492.2	2644.6	703.6	3.9	787.3	125.2	23918.9	37	2561.6	367.1	786.6
36	Atyrau	2012	6580.7	4.5	18000	14.5	180406	0.213	3.3	19.5	11.5	2.9	81.51	30.7	2.7	3.9	61.6	6	11.1	8.2	43662.9	65.3	3073.4	2475.1	580.2	8.1	799.1	87.7	23268	28.6	3045.4	346.4	774.3
37	Atyrau	2013	5947.38	4.7	18725	14.8	192356	0.197	3.3	19.9	10.8	2.7	82.914	29.9	2.5	3.6	62.8	5.7	10.6	8	41831	63.1	3134.5	2461.3	563.7	5.4	748.8	89.9	22639.9	31	2641.7	317.3	708.9
38	Atyrau	2014	6329.4	4.8	19855	15.2	221664	0.213	2.8	20	9.6	2.8	94.174	29.1	1.8	2.4	64.6	5.8	10.1	8.2	40059.6	65.3	3008	2362.3	533.2	5.7	732	66.4	21944.9	31.2	2534.4	321.4	633.2
39	Atyrau	2015	6138.39	4.9	20297	15.7	225121	0.208	2.8	20.1	8.7	2.5	96.455	28.8	1.6	2.3	66.1	5.6	9.9	7.8	39516	75.3	2955	2297.6	524.7	9.2	723	72.6	21325.7	40.1	2546.9	324.7	614.6
40	Atyrau	2016	6520.41	5	22317	15.4	238217	0.217	3.1	20.6	8.13	2.37	113.472	28.1	1.5	2.1	66.5	5.6	9.7	7.3	42027	94.9	3087.1	2648	540.7	6.2	893.7	83.5	23065.8	56.5	2622.6	322.4	656.3
41	Atyrau	2017	8685.1	5.1	24525	15.6	264597	0.215	2.8	21.4	8.04	2.39	115.422	28.3	1.5	2	70.3	5.4	7.8	7.2	44031.4	116	3072.7	2711.7	506.5	7	986.6	100.6	24347.6	75.7	2704.2	383.5	661.4
42	Atyrau	2018	6902.44	5.2	26656	15.7	247009	0.205	2.5	22.2	8.02	2.38	118.509	28.8	1.6	2.1	70.8	5.2	7.6	7.2	43666.7	139.3	2980.3	2634.5	491.4	9.6	1014.4	116.7	23986.6	87.9	2650.8	477.4	652.3
43	Atyrau	2019	7093.45	5.3	29177	16.1	260197	0.204	2.5	22.7	7.74	2.32	147.765	28.7	1.7	2	69.3	5.1	7.6	6.9	41752.8	156.8	2778.5	2142.1	314	12.1	1310.9	78.1	21630.4	96.8	2432.4	488	528.9
45	East Kazakhstan	2010	889.8	4.9	12644	43.7	61388	0.275	4.4	19	8.2	3.13	54.612	41.6	3.3	2.4	64.9	5	10.9	9.6	138344	176.2	4651.3	4623.9	2565.4	9.9	4039.5	732.1	85967.5	32.5	7564.7	2375.4	2509.5
46	East Kazakhstan	2011	1160.9	4.9	15847	39.6	73677	0.285	6.1	19	9.12	3.25	67.618	41.8	3.5	2.4	67.3	5	11.1	9.6	130533	120.5	3920.3	3919.2	1670.6	8.7	3215	581.2	83774.5	63.5	6738.8	1984.8	2037.5
47	East Kazakhstan	2012	1299.1	4.9	16718	38.1	84872	0.283	3.4	19	9.31	3.38	78.03	42.7	3.3	2.4	68.2	4.9	10.6	9.3	120589	144.8	3503.2	3432.2	1480.8	7.8	2803.8	479.1	77323.3	56.4	6084.5	1705.8	1865.2
48	East Kazakhstan	2013	1480.1	4.9	18101	37.7	90263	0.281	2.4	19.4	9.4	3.58	80.501	41.6	3.1	2.4	69.8	4.8	9.8	9.2	116401	134.9	3139.4	3081	1339.4	13.9	2667.9	405.8	76170	52.9	5707.9	1432.5	1726.4
49	East Kazakhstan	2014	1636.7	4.9	19178	35.5	99130	0.28	2.5	19.5	8.8	3.59	86.182	42.2	3	2.4	70.5	4.7	9.5	9.1	106073	124.4	2874.6	2761.1	1164.5	5.1	2330.3	341.8	68899.1	58.1	5322.1	1196.7	1547.4
50	East Kazakhstan	2015	1656.2	4.9	19723	35.9	103028	0.284	2	19.7	8	3.66	87.661	42.1	2.8	2.2	70.6	4.7	8.8	8.8	107473	131.8	2626.8	2452.2	1061.1	15.3	2265.6	320.7	71003.3	70.1	5593.3	1202.9	1539.8
51	East Kazakhstan	2016	2006	4.9	21942	34.9	118736	0.279	1.8	20	7.35	3.5	101.234	42.5	2.7	2.1	70.5	4.7	8.5	8.6	111350	160.3	2562.7	2374.1	1063.5	14.7	2668.6	328.8	72226.8	139.1	6210.2	1390	1687.2
52	East Kazakhstan	2017	2289.5	4.9	24412	34.7	125911	0.305	1.8	20.2	7.3	3.64	105.167	42.5	2.7	2.2	74.3	4.6	8.4	8.3	119356	265.6	2427.4	2245.3	1057.2	10.6	3017.3	407.5	75967.6	159	7957	1584.5	1971.4
53	East Kazakhstan	2018	2598.8	4.9	27948	34.6	140126	0.305	6.3	20.5	6.82	3.35	108.098	42.6	2.6	2.4	74.3	4.7	8.5	8.1	123729	366.4	2247.2	2042.9	1023.2	14.9	3508.4	436.9	76055.9	277.1	11069.9	2220.8	1864.3
54	East Kazakhstan	2019	2929.2	4.9	29549	34.1	162182	0.316	6.2	20.7	6.76	3.45	129.437	42.7	2.6	2.6	77.6	4.6	9.5	8.1	110803	269	2030	1856.3	884.5	19	3077.8	323.1	69426.6	187	9107.3	2050.9	1695.8
56	Zhambyl	2010	429	7.2	11759	33.4	51340	0.221	5.3	19.6	8.6	1.8	48.437	26.5	3.7	2.3	71.4	6.5	12.9	9.5	100718	67.8	6459.4	6354.7	1584.1	4	3147.9	418.9	54722.1	35.2	6847.1	584.1	1801.9
57	Zhambyl	2011	602.8	7.3	14137	32.4	61825	0.248	5.1	19.7	9.4	1.9	60.622	26.9	3.8	2.3	75.8	6.5	13.3	10.2	99370.1	76.4	7485	7356.2	1442.9	3.2	3331.9	391.1	55173.1	35.6	6070.9	560.3	1672.9
58	Zhambyl	2012	715.4	7.3	14990	32.1	72296	0.236	4.9	19.8	9.7	2.1	69.913	26.9	3.7	2.4	77	6.4	12.9	9.6	91355.3	108.7	7012.2	6655.4	911.7	3.8	3432.6	328	52548.2	34.8	4409.5	563.3	1508.1
59	Zhambyl	2013	813.9	7.4	16268	30.1	76742	0.217	3.4	20.1	9.6	2.3	73.374	27	3.5	2.3	78.2	6.1	12.2	9.6	87624.8	125.5	6567.7	5886	894.8	3.9	3291.4	306.2	50929.6	51.1	4198.9	539	1436.5
60	Zhambyl	2014	897.4	7.5	17095	27.5	81874	0.225	3.1	20.2	8.8	2.4	80.005	27.2	3.2	2.2	78.1	6	11.8	9.2	84453	115.5	6104.4	5490.1	860	6.4	2997.4	298.4	50064.8	50.2	4144.7	543.8	1061.3
61	Zhambyl	2015	918.3	7.6	17720	26.7	85298	0.221	3.2	20.3	7.5	2.3	81.103	27.5	2.8	2.1	78.5	6.1	11.2	9.1	90268.9	119.9	4386.9	4196.1	668.2	6.8	2723.8	189.1	55375.3	49.4	5232.5	544	1225.2
62	Zhambyl	2016	1062.7	7.7	19532	25.6	96044	0.221	3.3	20.6	7.2	2.2	93.996	28.6	2.7	2.1	79.1	6.4	11	9	100234	179.3	3485.3	3412.2	691.8	4.4	3216.1	245.8	62952.4	82.8	6122.1	833.1	1429.5
63	Zhambyl	2017	1210	7.7	21323	25.8	100536	0.23	3.5	21	7	2.3	93.834	28.3	2.4	2.2	82.7	6.2	10.9	8.7	100150	220.9	4180.9	4098.9	862.4	7.3	3755.1	191.9	58794.3	101.4	9165.5	1035.1	1430.4
64	Zhambyl	2018	1366.3	7.7	24237	26	109420	0.227	4.6	21.4	7.03	2.31	96.467	29.6	2.2	2.1	80.7	6.2	10.7	8.6	89636.2	235.1	3606.9	3521.9	737.5	9.3	3351.3	159.6	54824.9	87.2	4890.2	1187.6	1281.4
65	Zhambyl	2019	1518.8	7.8	26761	25.4	127043	0.236	4.8	21.8	6.92	2.78	115.056	28.9	2.1	2.3	80.1	6.3	10.3	8.6	88946.7	175.7	3612	3474	740.9	7.9	2820	169.1	55548.1	75.1	5038.8	1088	1254.8
67	West Kazakhstan	2010	1730.41	4	12894	18.747	80101	0.251	6.7	17	9.14	2.45	53.261	31.1	3.7	2.2	77.2	6.4	13.1	9.7	88123.7	61.7	5915	4771.3	1277.7	5.3	2176.1	258.1	57336.3	42.1	5154.3	498.9	874.3
68	West Kazakhstan	2011	2225.45	4	15211	17.639	87503	0.255	4.8	17.4	10.01	2.7	65.003	30	3.6	2.1	79.5	6.3	12	9.8	83551.6	53.1	5136.4	5136.4	1155.6	8.1	2225.7	199.1	56424	36.1	4900.4	380.5	991.9
69	West Kazakhstan	2012	2865.86	4	15894	17.094	90728	0.279	4.1	18.7	10.05	2.92	73.51	30.3	3.5	2.1	78.4	6.2	11.4	9.9	88123.7	33.1	3830.9	3822.3	841.7	6.5	2510.1	179.1	54020.9	51.8	5209.4	348.2	946
70	West Kazakhstan	2013	2868.12	4.1	16733	16.919	98360	0.284	3.7	19.1	9.94	3.13	76.79	30.7	2.9	2.1	77.9	5.6	11.1	9.2	83551.6	37	3407.9	3324.3	708.5	7.7	1845.9	108.1	52606.7	56.5	4501.4	226.6	741.3
71	West Kazakhstan	2014	3170.37	4.1	17347	16.751	108223	0.267	2.9	19.5	9.22	3.13	83.825	30.6	2.4	1.9	79.3	5.3	10.5	9.2	79877.4	32.3	3178.6	2925.2	543.8	4	1814.7	93	50799.9	50.5	5246	115.9	772.9
72	West Kazakhstan	2015	2699.63	4.2	17947	16.682	116798	0.263	3.1	19.8	8.33	2.85	87.427	30.8	2.1	1.9	79.7	5.4	10.6	9	79929.7	40.3	4454.1	3149.6	514	3.9	1932.3	119.7	48009.8	57.3	6149	229	895.3
73	West Kazakhstan	2016	3179.79	4.2	20135	16.414	136675	0.26	2.8	20.2	7.87	2.87	103.408	32.5	1.9	1.8	80	5.5	9.8	7.8	77472.3	60.5	4302.9	3781.5	483.6	9.4	1971	149.2	46289.7	95.1	6044.7	261.3	874.7
74	West Kazakhstan	2017	3628.43	4.2	21999	16.384	144175	0.276	2.7	20.6	7.74	3.09	104.218	32	1.9	1.8	80.9	5.4	9.2	7.5	75426.3	69.7	4205.5	4190.2	483.2	9.2	2210.4	137	45017.7	90.5	5823.2	279.5	837.3
75	West Kazakhstan	2018	4295.8	4.3	25132	16.405	153782	0.269	3.2	21	7.51	3.07	106.851	32	1.9	1.8	80.6	5.3	10.2	7.2	75579.8	72	4709.5	4675.6	487.5	13.1	2122.6	135.7	45300	81	5516.1	325.6	929.8
76	West Kazakhstan	2019	4501.16	4.3	26603	16.35	183914	0.254	3.7	21.4	7.18	3.41	128.489	32.4	1.8	1.9	83	5.4	10.6	7.2	74033.1	62.2	4474.7	4456.1	447	7	2118.2	138.3	45111.8	77.9	5390.8	358.7	817.3
78	Qaraghandy	2010	1387.7	3.1	12344	40.6	66539	0.269	2.1	19.7	9.04	3.4	53.675	47.4	4.5	3	63.2	4.8	12.6	10.9	111090	74.4	3309	3234.6	1149.5	10	2409	701.3	71955.5	47.3	4530.8	782.1	1320.8
79	Qaraghandy	2011	1762.1	3.2	14842	38.8	77940	0.291	2	19.8	9.74	3.63	67.7	46.8	4.5	2.9	65.1	4.8	12	11	110972	94	3066.3	2874.8	970.5	7.4	2446.9	492.8	72963.2	46.3	4359.5	812.3	1311.5
80	Qaraghandy	2012	1798.5	3.2	15588	37.948	92382	0.307	1.9	19.9	9.63	3.82	74.844	46.1	4.3	2.9	65.5	4.9	12	10.3	110722	112.3	2975.6	2788.7	974.9	8.9	2570.9	555.5	74305	46	4336	816.9	1189.6
81	Qaraghandy	2013	1919.1	3.2	16503	36.912	99339	0.289	2	22.4	9.6	4.14	75.694	46.2	4.5	2.8	65.5	4.8	10.9	10.5	105631	111.8	2673.7	2535.1	771.4	5.7	2610.9	491.1	71962.4	48.3	3641.8	843.6	1155.4
82	Qaraghandy	2014	2110.6	3.2	17967	34.7	107821	0.287	1.4	22.6	8.98	4.05	81.835	46.2	4	2.8	65.4	4.7	10.4	10.3	98905.3	93.1	2489.3	2302.5	696.5	11.1	2263.8	359.9	66933.8	48.5	3193.1	794.8	1086.5
83	Qaraghandy	2015	2248.9	3.2	18749	37.7	113905	0.292	1.5	22.7	8.31	3.83	85.259	45.3	3.4	2.7	67.3	4.8	10.1	9.9	91528	94.3	2177.2	1861.2	688.8	27.5	2208.2	461.5	60323.6	38.1	2929.3	813.6	983.1
84	Qaraghandy	2016	2682.6	3.2	20482	34.2	125705	0.293	1.3	22.9	7.77	3.65	98.137	45.6	3.2	2.6	67.6	5	10.1	9.5	86419.6	77.7	1727.4	1557.5	683.2	17.2	1720.2	402.7	58946.7	47.6	2690.7	750.2	912.9
85	Qaraghandy	2017	3100.9	3.2	22605	32.6	134494	0.297	1.6	23	7.94	3.81	103.983	46	3.3	2.5	69.3	5	10.2	9	80038.4	87.8	1599.8	1471.4	489	13.9	1455.3	344	55423.1	68	2481.9	563.9	799.9
86	Qaraghandy	2018	3432	3.2	25910	31.4	149916	0.299	2.3	23.2	7.84	3.74	105.371	45.5	3.1	2.5	66.3	5	10.2	8.9	74117.5	89	1376.1	1244.2	497.2	15.3	1415.6	314.7	51482.5	73	2392.6	547.2	758.9
87	Qaraghandy	2019	3911	3.2	27900	30	172239	0.297	2.5	23.3	7.52	3.91	127.507	45.3	3.2	2.5	66.7	4.8	9.7	8.6	72118.9	97.6	1162.5	1081.4	560.4	25	1271	307.3	50756.7	62.2	2308.8	546.6	698.2
89	Qostanay	2010	970.8	4.5	12932	30.9	57268	0.257	6.4	19.8	7.6	3.4	52.592	26.6	2.6	1.9	63.8	5.7	12.3	10.3	105906	136.1	2700.5	2456.1	784.6	11.5	3718.1	312.2	65431.9	111.9	5733.2	1159.7	1546.9
90	Qostanay	2011	1288.2	4.5	15435	29.1	67252	0.258	4.6	20.3	8.6	3.6	64.662	26.9	2.6	1.9	63.5	5.7	12	10.7	109412	196.4	2495.8	2488	736.1	9	3381.9	284.9	72354.2	98.2	5024.7	1090.4	1471.1
91	Qostanay	2012	1308	4.5	15530	28.3	76647	0.26	3.3	20.9	8.1	3.9	75.844	26.1	2.5	1.9	64.5	5.4	11.4	10.4	111959	262.5	2313.8	2081.7	725.5	10.7	2842.5	323.4	74115.8	98.4	5407.5	1082.3	1473.7
92	Qostanay	2013	1531.5	4.5	16449	27.4	83451	0.268	2.6	21.5	8.1	3.9	77.012	26	2.5	1.9	64.3	5.2	10.4	10	111161	279	2291.9	2047.7	672.2	13.5	2817	200.7	74579.8	168.3	4634.5	1270.2	1285.5
93	Qostanay	2014	1583.1	4.5	17907	26.1	90602	0.269	2.5	21.9	7.5	3.8	86.011	26.1	2.5	1.7	63.9	5	9.7	9.9	101226	222.4	2066.8	1842.6	684.7	8.1	2562.1	195.1	67871.7	157.4	4340.3	1127.2	1156.2
94	Qostanay	2015	1561.7	4.5	18350	25.8	93560	0.254	2.7	21.8	7.3	3.7	89.716	25.8	2.1	1.7	63.7	5.1	9.6	9.5	100823	233.2	1612.6	1476.2	452.1	13.2	2689.4	162.2	70586.2	147.9	4826.4	797.7	973.1
95	Qostanay	2016	1727	4.5	20109	25.7	107997	0.255	2.6	21.8	6.4	3.6	103.679	25.7	1.9	1.5	63.1	5	9.4	9.5	117705	330.5	1465.9	1327.6	306	15.4	2856.1	195.1	84318	222.4	5911.3	993.7	1179.7
96	Qostanay	2017	2108.9	4.5	21991	25	116640	0.252	2.4	21.7	6.9	3.7	106.871	26.6	1.9	1.6	65.4	5.2	9.4	9.1	124781	439	1309.1	1181.5	218.9	10.8	2982.4	205.9	91445.8	173.6	6170.2	1167.3	1185.5
97	Qostanay	2018	2367.1	4.5	25087	24.5	125995	0.252	4.1	21.8	6.5	3.6	111.331	26.6	2	1.7	63.5	5	9.4	8.8	119398	302	1035.1	875.4	268.6	14.2	2877.1	160.9	88845.9	140.5	5609.6	1180.2	1166.6
98	Qostanay	2019	2815.9	4.4	27186	24.1	145890	0.245	3.4	22	6.3	3.9	134.155	28.3	2.2	1.9	63.4	4.8	9.5	8.8	117782	280.5	1031.6	882.3	256.6	14.8	2810.9	135.1	87891.8	135.1	5685.9	1153.1	1119.6
100	Qyzylorda	2010	1236.5	3	13015	18.7	69753	0.226	6.7	18.5	9.7	2.1	56.823	31.5	4.4	2.4	93.2	8.3	11.5	10.1	92618.3	51.2	10124.5	9552.2	2546	1.9	3211.7	282.1	40971.7	71.4	12024.4	411.9	2220.3
101	Qyzylorda	2011	1611.9	3.1	15424	18.6	81518	0.255	6.2	17.9	9.7	2	72.074	29.9	3.6	2.3	91.9	7.8	11.4	9.8	87435	38.2	9256.2	8699.6	1892.9	2.8	3829.5	280.4	39337.7	61.9	11553.3	414.1	2027
102	Qyzylorda	2012	1764.4	3.2	16002	18.549	93361	0.24	3.8	19.1	9.6	2.1	81.39	30.9	3.6	2.4	92.2	7.8	11.4	9.7	83695.4	34.7	8965.7	8494.1	1831.7	5.4	3694	240.1	37772.1	50.1	11127.7	343.4	1974.7
103	Qyzylorda	2013	1983	3.2	16751	18.267	98813	0.225	3.6	19.5	9.9	2.2	81.886	29.9	3.8	2.5	90.9	7	11.9	9.1	81460.8	61.3	8679.2	8394.3	1864.8	16.2	3671.3	238.1	36137.9	48.1	10525.6	363.2	1908.5
104	Qyzylorda	2014	1848.9	3.3	17738	16.449	104485	0.223	3.2	19.1	8.8	2.1	86.963	26.1	3.8	2.5	89.273	6.8	11.2	9.1	78681	61.1	8223.6	8089.5	1687.7	4.7	4307.2	204.9	33768.3	17.4	10142.1	344.1	1991.1
105	Qyzylorda	2015	1534.3	3.3	18121	16.2	106332	0.21	3.5	19.3	7.7	2.3	89.334	31.4	3	2.3	89.935	6.9	11	8.9	79550.3	48.5	7337.6	7123.6	1636.6	5.3	4900.6	259.5	34766.7	23.4	11492.8	289.9	1500.2
106	Qyzylorda	2016	1701.1	3.4	19567	17	118963	0.202	3.1	19.6	7.36	2.37	103.338	31.8	2.8	2.2	90.5971	6.6	10.4	8.8	78882.9	50	6534.4	5543.2	1093.1	8.4	4635.1	259	38108.3	34	8835.3	376.9	1419.3
107	Qyzylorda	2017	1839	3.4	21813	16.8	124107	0.236	3	19.9	7.26	2.23	103.197	33.8	2.8	2.4	107	6.6	10.3	8.6	72374.3	155.9	5877.2	5283.4	1342.3	7	4610.5	253	31425.7	64.3	8633.5	726.7	1478.8
108	Qyzylorda	2018	2088.1	3.5	24834	16.8	130391	0.248	4.9	20	7.27	2.17	101.805	34	2.1	2.4	91.2591	6	10.6	8.9	77527	165.9	6534.2	6296.8	1320.8	11.4	4350.8	265.2	33590.9	103.1	10269.4	875.2	1428.1
109	Qyzylorda	2019	2289.1	3.5	26957	16.8	152085	0.238	4.9	20.5	7.3	2.59	128.409	34.1	2.2	2.6	91.9211	6.4	10.5	8.4	78755.6	163.1	6415.5	5836.6	1685.7	10.1	4379.4	282.5	34535.1	96.3	10217.1	786.7	1449.5
111	Mangghystau	2010	2890.4	2.9	17261	14.1	133148	0.18	9.4	16	10.92	1.95	52.643	32.2	3.6	2.7	68.6	6.2	11.5	8.3	92753.6	105.7	6741.9	5437.7	1664.1	6.5	2428	119.3	39990.9	49.3	9411.2	1487.7	937.1
112	Mangghystau	2011	3491.7	3	20368	14.1	151041	0.18	9.4	16.5	11.76	2.23	75.981	31.2	3.6	2.2	65.3	6.2	10.3	8.3	89872.9	101.3	6353	5880.9	1219.8	4.3	2306.9	118.5	45438.9	46	8233.3	1389.2	826.3
113	Mangghystau	2012	3169.8	3.2	20975	15.41	157358	0.174	3.3	17.5	11.98	2.63	75.981	30.7	3.6	1.9	78.6	6.4	9.9	8.1	86215.8	92.2	6342.8	4632.3	1080	7	2386.9	92.2	45216.9	42.3	7095.7	1172.9	703
114	Mangghystau	2013	3592.7	3.3	21644	15.141	183914	0.194	2.6	20.1	11.12	2.52	77.682	31.3	3.4	2.6	68.6	6.2	9.4	8.8	80246.3	99.3	5700.5	4060.9	900.7	9.3	2421.8	70.8	41742.2	45	6209.5	1022.5	721.9
115	Mangghystau	2014	4049.6	3.4	23357	12.977	222294	0.203	3	20.9	10.09	2.61	87.519	26.1	3.5	2.5	70	6.3	8.8	8.5	62265.5	65.7	4340.6	3718.9	658.9	7.2	1999.5	38.3	31885.6	52.8	4979.8	296.1	585.9
116	Mangghystau	2015	3443	3.5	24023	14.853	234007	0.21	2.6	21.8	9.41	2.28	101.167	29.4	3.1	2.5	71	6.7	8.8	8.2	57692.8	50.4	4139.9	3858.6	627.7	5.9	1766.1	61.2	30572.9	60.2	3813.1	261.7	381.1
117	Mangghystau	2016	3880.6	3.7	26338	14.5	250787	0.177	2.8	22.4	8.78	2.3	104.166	29.9	1.7	2.5	73.2	7	8.7	8	64838	59.6	4362.2	3944.6	816.1	4.2	2075.9	75	35892.9	121	6226.3	314.7	535.8
118	Mangghystau	2017	5025.6	3.8	28664	14.2	259672	0.165	3.3	23.3	8.48	2.33	113.024	32.3	2.4	2.3	75.6	7.2	8.5	8.1	65629.7	63.7	4362.7	3943.9	945.2	12.9	2068.2	74.9	35561.1	119	6221	313.7	531.6
119	Mangghystau	2018	5194.8	3.9	33388	15.5	275679	0.181	4.9	24.4	8.29	2.24	113.024	32.7	2.6	2.5	78.2	7	8.3	8	66228.3	71.4	4294.1	3474.6	1095.3	13.3	2080.4	84.2	36118.9	156.9	5528.9	363.8	587.4
120	Mangghystau	2019	5352.8	4.1	35958	15.4	294099	0.184	4.3	25.5	7.83	2.49	134.585	33.6	2.2	2.7	79.7	6.7	7.5	8.2	58141.3	69.4	3790.2	3405.7	964.1	9.9	1798.3	103.5	31829.2	137.6	4258	355.3	504.8
122	Pavlodar	2010	1384.6	6	12173	24.7	64955	0.25	4	20.9	8.7	3.7	52.606	40.2	3.7	2.8	66.5	4.6	13.4	9.4	173085	392.8	4555.5	4480.4	1674.7	8.3	5388	941.4	108658	62.7	8811.2	3031	3135.1
123	Pavlodar	2011	2036.7	6	14860	22.9	75338	0.266	4.5	21.4	9.4	4	64.644	40.9	3.6	2.9	70.2	4.4	13.1	9.7	168407	339	4051.5	3903.7	1777.6	6.8	5648.8	842.7	104614	77.3	8399.3	2867.1	3014.9
124	Pavlodar	2012	2032.8	6	15485	21.7	85844	0.257	2.9	21.6	9.4	4.1	73.67	40.5	3.6	2.8	70	4.5	12.8	9.9	167026	351.7	3760.5	3353.7	1574	21.2	6123.4	892.5	103993	80.3	7873.9	2659.6	2467.2
125	Pavlodar	2013	2341.3	6	16555	22	93639	0.227	1.5	22.6	9.2	4.3	77.392	40	2.9	2.9	71.4	4.3	11.9	9.4	172165	594.1	3290.2	3038.8	1698.1	9	6098.9	782.2	107917	99.5	8244.3	2755	2309
126	Pavlodar	2014	2315.8	6	17474	21	102310	0.224	1.5	22.8	8.6	4.3	83.838	39.3	2.6	2.7	71.6	4.2	11.4	9.1	177106	627.9	2989.3	2873.7	1882.5	8.8	6614.1	812.7	112545	108.1	8702.7	2671.9	2435.6
127	Pavlodar	2015	2293.1	6.1	17654	21	108630	0.226	1.6	21.9	8.1	4.3	86.539	38.3	2.3	2.6	71.2	4.1	11.4	9	160670	511.9	2432.3	2328.8	1245.6	11.6	5167.8	518.7	104918	201.5	8922.8	2417	1978
128	Pavlodar	2016	2606.9	6.1	19492	20.3	122633	0.233	1.9	21.9	6.8	3.9	100.999	38.9	2.2	2.4	71.3	4.4	10.9	8.3	175205	629.9	1882.4	1750.4	1324.5	12.6	5818.2	503.9	119422	210	9452.3	2524.9	2142.8
129	Pavlodar	2017	3134.3	6.1	21676	19.9	131709	0.253	1.7	22	7.5	4.2	104.385	37.8	2.2	2.5	73.9	4.3	10.4	7.9	176433	671.2	1751.6	1612.1	1183.3	7.7	6050.3	489.7	119196	319.3	9991.1	2247.2	2296.3
130	Pavlodar	2018	3641.2	6.1	24434	19.6	141915	0.276	3.1	22.1	7.1	4.2	107.122	37.9	2.2	2.6	70.2	3.5	10.1	7.9	155848	699.1	1678.6	1565.6	1145.8	15.2	6321.4	422.1	103096	328.5	9402.2	2444.4	2168.6
131	Pavlodar	2019	4023.3	6	25856	19.1	160670	0.269	3.8	22.3	7	4.2	132.031	38.3	2.4	2.8	66.8	3.7	11.4	7.7	147871	596	1446.9	1125.1	1076.9	15.1	5474.5	406	97893.8	325.3	9323.2	2433.8	2055.6
133	North Kazakhstan	2010	790.1	6	12650	22	51689	0.267	5.4	19.8	7.55533	3.19	51.842	28.4	2.9	2.1	76.3	5.1	14.5	9.2	114989	386	4156.4	4152.8	1225.3	7.1	3220.8	559.2	71983.2	114	4768.6	1247.3	1631.6
134	North Kazakhstan	2011	1136.7	6	14360	19.9	61712	0.296	9.1	19.9	8.48283	3.2	65.868	28.5	2.7	2.1	80.8	5.2	14	9.2	112133	333.3	4433.9	4405.6	1350.1	12.3	3293.7	708.1	72755.7	138.4	4516.8	1203.7	1198.4
135	North Kazakhstan	2012	1168.6	6	14865	18.312	68921	0.296	5.7	20.2	8.27351	3.48	74.526	28.6	2.6	2.1	77.5	5.7	12.9	8.8	112875	357.9	4710.5	4663.2	1270.2	6.1	2849.1	697.4	72533.3	129.8	4278.9	1335.1	1136
136	North Kazakhstan	2013	1298.2	5.9	16272	17.56	74853	0.285	4.8	20.7	8.18764	3.57	77.273	29.3	2.6	2.1	78	5.1	13	8.4	112121	344.9	2570.6	2496.5	1781.4	10.5	3020.9	730.8	74160.3	210.8	3947.7	1384.1	1003.5
137	North Kazakhstan	2014	1386.6	5.9	17620	16.47	81062	0.287	4.2	20.9	7.80641	3.76	83.37	30.3	2.4	1.9	79.2	4.6	11.9	8.3	112375	359	2524.2	2473.2	1738.8	14.7	3069.2	660	73594.3	304.5	3785.5	1295.8	1023.4
138	North Kazakhstan	2015	1467.2	5.8	18200	16.8	84324	0.269	3.7	20.8	7.26111	3.6	84.128	30.7	2.2	1.9	78.8	5	11.6	8.3	112016	380.9	2339.6	2214.1	1553.7	20.6	3150.5	664.7	73141.9	219.3	4002.6	1345.7	1124.7
139	North Kazakhstan	2016	1621	5.8	20301	15.8	97344	0.28	3.4	21	6.29538	3.62	98.527	30.9	2.1	1.8	78.1	4.7	11.6	7.8	112910	481.5	2547.6	2140.8	1671.2	18.9	3211.2	667	73312.4	248.1	4042.1	1439.5	1239.5
140	North Kazakhstan	2017	1985.9	5.7	21726	15.155	104139	0.285	3.3	21	6.8278	3.58	101.863	29.9	2	1.9	82.6	3.9	11.8	7.3	110908	486.3	2459.7	1876.5	1576.3	12	3244.4	699	71766.7	208.4	4039.5	1426.2	1330.2
141	North Kazakhstan	2018	2177.7	5.7	25069	15.1	110686	0.294	4.7	21.4	6.48	3.79	105.32	30.6	1.9	1.9	81.9	3.8	11.5	7.4	111483	431.5	2473.7	2171.4	1519.4	18.1	3625.3	680.4	72494.4	194.7	4244.6	1524.5	1310.9
142	North Kazakhstan	2019	2505.9	5.7	27388	14.9	130233	0.297	5.6	21.7	6.25	3.61	128.947	30.7	2	1.9	83.2	3.6	11.4	7.2	110799	415.6	2480.7	2182.2	1477.6	18.2	3525.3	666.4	72509.8	174.4	4175.2	1494.1	1232.1
144	South Kazakhstan	2010	682.004	8.6	11941	57.3753	57545	0.21	6.8	19.6	8.6	1.2	51.65	31.3	3.6	2.8	68.4	8.4	11.2	9.4	58951.2	32	4512	2281.1	1273.1	4.7	2376	409.6	29887.5	24	5621.5	476.7	1435.2
145	South Kazakhstan	2011	583	8.6	14399	58.5	67721	0.213	9.4	19.7	9.3	1.2	60.971	32.3	3.7	2.8	70.5	8.1	9.8	9.5	56911.8	39.6	4856.6	2823.1	873.1	22.7	2538.8	278.7	28097.3	33	7096.5	483.7	1307.5
146	South Kazakhstan	2012	705.1	8.7	15406	59.3482	75467	0.203	7.03508	19.9	9	1.4	70.181	31.1	4	2.4	74	7.9	10.7	9.1	56878.6	144.8	4975.8	3598	937.9	24.1	2504.6	319	27538.5	37.6	7058.5	502.7	1277.6
147	South Kazakhstan	2013	791.3	8.9	16262	58.3617	78705	0.202	5.9	20.1	9.7	1.5	70.885	31.8	3.6	2.4	72.3	7.3	10.5	8.9	55333.4	134.9	4839.7	3495.9	913.7	24.4	2429.8	315	26751.9	39.6	6871.4	498.4	1246.8
148	South Kazakhstan	2014	868.9	9	17439	56.3889	84550	0.197	6.1	20.3	8.6	1.6	77.805	33.3	3.4	2.9	75.1	7.3	10.1	8.9	55026.2	42.5	4602.8	3442.6	1095.4	5	2490.6	304.5	27470.3	40	6933.9	542	1125.8
149	South Kazakhstan	2015	891.1	9.1	18153	55.4024	85693	0.18	5.3	20.5	7.8	1.8	80.848	31	3.1	2.5	71.9	7	10.1	8.6	66606.3	64.1	5591.7	4997.6	661.4	5.1	3228.1	209.9	32902.7	61.4	9195.4	605	1459.5
150	South Kazakhstan	2016	975.3	9.2	20037	54.416	99182	0.187	5.1	20.7	7.7	1.8	94.515	32.4	3.2	2.5	74.3	6.9	9.9	8.1	63811	58.6	5909.1	5826.4	760.5	5.6	3288	234.4	30303.8	51.3	8469.3	658.5	1088.8
151	South Kazakhstan	2017	1097.71	9.2	22545	62.1	103225	0.194	5	20.7	7.3	1.6	93.876	32	3.1	2.4	78.6	6.6	10.3	7.6	73535.3	71.6	6558.5	6260.5	872.4	7.5	4396.5	216.4	34747.5	85.1	9973	859.3	1268.8
152	South Kazakhstan	2018	N/A	N/A	N/A	N/A	N/A	N/A	N/A	N/A	N/A	N/A	N/A	N/A	N/A	N/A	N/A	N/A	N/A	N/A	N/A	N/A	N/A	N/A	N/A	N/A	N/A	N/A	N/A	N/A	N/A	N/A	N/A
153	South Kazakhstan	2019	N/A	N/A	N/A	N/A	N/A	N/A	N/A	N/A	N/A	N/A	N/A	N/A	N/A	N/A	N/A	N/A	N/A	N/A	N/A	N/A	N/A	N/A	N/A	N/A	N/A	N/A	N/A	N/A	N/A	N/A	N/A
